# Supplementary material for: Shear Bond Strength of Additively and Subtractively Manufactured CAD/CAM Restorative Materials After Different Surface Treatments and Adhesive Strategies: An In Vitro Study
Source: Polymers (Basel). 2026 Jan 22;18(2):296. doi: 10.3390/polym18020296 (PMC12846001; doi:10.3390/polym18020296)
Supplement: Supplementary file 1 [file polymers-18-00296-s001.zip]

Archive with 1 entries (1 files):
- polymers-4079853-supplementary.pdf
